# Supplementary material for: Semantic Clustering during Verbal Episodic Memory Encoding and Retrieval in Older Adults: One Cognitive Mechanism of Superaging
Source: Brain Sci. 2024 Feb 8;14(2):171. doi: 10.3390/brainsci14020171 (PMC10886668; doi:10.3390/brainsci14020171)
Supplement: Supplementary file 1 [file brainsci-14-00171-s001.zip]

Archive with 1 entries (1 files):
- brainsci-2807847-supplementary.pdf
